# Supplementary material for: 3D-Printed Foods for Dysphagia: A Bibliometric Review
Source: Foods. 2025 Jun 11;14(12):2058. doi: 10.3390/foods14122058 (PMC12191984; doi:10.3390/foods14122058)
Supplement: Supplementary file 1 [file foods-14-02058-s001.zip]

Archive with 1 entries (1 files):
- foods-3662746-Supplementary Materials.pdf
